# Supplementary material for: Integrating Smoking Cessation Care into a Medically Supervised Injecting Facility Using an Organizational Change Intervention: A Qualitative Study of Staff and Client Views
Source: Int J Environ Res Public Health. 2019 Jun 10;16(11):2050. doi: 10.3390/ijerph16112050 (PMC6603950; doi:10.3390/ijerph16112050)
Supplement: Supplementary file 1 [file ijerph-16-02050-s001.zip]

Archive with 4 entries (3 files):
- ijerph-519375-Supplementary Files/
- ijerph-519375-Supplementary Files/Supplementary File 1_Manager Interview Guide.pdf
- ijerph-519375-Supplementary Files/Supplementary File 2_Staff Interview Guide.pdf
- ijerph-519375-Supplementary Files/Supplementary File 3_Client Discussion Guide.pdf
